# Supplementary material for: Effects of Saccharomyces boulardii Supplementation on Nutritional Status, Fecal Parameters, Microbiota, and Mycobiota in Breeding Adult Dogs
Source: Vet Sci. 2022 Jul 28;9(8):389. doi: 10.3390/vetsci9080389 (PMC9414249; doi:10.3390/vetsci9080389)
Supplement: Supplementary file 1 [file vetsci-09-00389-s001.zip]

Archive with 1 entries (1 files):
- vetsci-1792293-supplementary.pdf
